# Supplementary material for: Effects of Process and Formulation Parameters on Submicron Polymeric Particles Produced by a Rapid Emulsion-Diffusion Method
Source: Nanomaterials (Basel). 2022 Jan 11;12(2):229. doi: 10.3390/nano12020229 (PMC8780531; doi:10.3390/nano12020229)
Supplement: Supplementary file 1 [file nanomaterials-12-00229-s001.zip]

Archive with 1 entries (1 files):
- nanomaterials-1495098-supplementary.pdf
